# Supplementary material for: Identification and profiling of microRNAs expressed in oral buccal mucosa squamous cell carcinoma of Chinese hamster
Source: Sci Rep. 2019 Oct 30;9:15616. doi: 10.1038/s41598-019-52197-3 (PMC6821846; doi:10.1038/s41598-019-52197-3)
Supplement: Supplementary file 1 — Dataset 1 [file 41598_2019_52197_MOESM1_ESM.xlsx]

## Sheet: Supplementary Dataset （raw data
Identification and profiling of microRNAs expressed in oral buccal mucosa squamous cell carcinoma of Chinese hamster
Guo-qiang Xu, Li-hong Li, Jia-ning Wei, Lan-fei Xiao, Xiao-tang Wang, Wen-biao Pang, Xiao-yan Yan, Zhao-yang Chen, Guo-hua Song
miRNA	Cancer1_count	Cancer2_count	Cancer3_count	Cancer_Normalize	Normal1_count	Normal2_count	Normal3_count	Normal_Normalize	FoldChange	log2FoldChange	pval	padj	Up/Down	Significant
cgr-miR-92b-3p	159	181	430	250.194	325	351	176	245.36	1.0197	0.0281491	0.948879	1	up	no
cgr-miR-412-5p	0	3	3	1.91926	2	0	0	0.54852	3.49898	1.80693	0.386511	0.762119	up	no
cgr-miR-32-5p	188	311	267	288.382	354	316	160	238.222	1.21056	0.275673	0.907548	1	up	no
cgr-miR-3072-5p	1	1	5	1.98485	0	1	0	0.287694	6.89916	2.78642	0.14461	0.530897	up	no
cgr-miR-26b-3p	326	284	504	397.59	430	560	428	413.386	0.961789	-0.0562082	0.820251	0.986738	down	no
cgr-miR-409-5p	4	23	26	17.4251	12	9	13	9.96097	1.74934	0.806813	0.36096	0.759435	up	no
cgr-miR-146b-3p	313	147	491	328.6	191	114	65	105.584	3.11222	1.63794	0.0215154	0.251972	up	no
cgr-miR-191-3p	382	177	845	450.46	555	769	603	562.728	0.800494	-0.321038	0.696808	0.925012	down	no
cgr-miR-106b-5p	2677	2286	6272	3682.92	4476	2815	6010	3923.94	0.938578	-0.0914521	0.937532	1	down	no
cgr-miR-144	1455	1048	1109	1444.96	748	483	1346	766.602	1.88489	0.914478	0.348855	0.759435	up	no
cgr-miR-872-5p	3199	4330	12212	6063.99	6488	6799	6433	5754.7	1.05375	0.0755266	0.768506	0.958688	up	no
cgr-miR-30a-3p	6717	5629	4517	6890.46	9730	8997	7390	7576.6	0.909439	-0.136951	0.500385	0.821009	down	no
cgr-miR-147	1042	183	453	718.206	105	140	152	116.786	6.14975	2.62053	0.206036	0.641337	up	no
cgr-miR-378-5p	588	1288	1901	1257.81	4831	9012	2735	4776.14	0.263353	-1.92493	0.0212783	0.251972	down	no
cgr-miR-141	90975	172947	18002	126468	70868	42167	36024	42875.1	2.94969	1.56056	0.32753	0.740921	up	no
cgr-miR-222-3p	9646	4621	15495	10240.8	18920	25808	34649	23489.9	0.435967	-1.19771	0.0583751	0.363826	down	no
cgr-miR-143	112814	213802	74170	167187	112519	67719	64724	70658.2	2.36613	1.24253	0.300329	0.718645	up	no
cgr-miR-505-3p	685	351	1994	920.672	1590	1728	1433	1383.02	0.665699	-0.587059	0.511195	0.830304	down	no
cgr-miR-339	26	19	97	41.7886	65	78	67	61.2978	0.681731	-0.552726	0.618232	0.879255	down	no
cgr-miR-325-3p	32	73	152	79.6828	109	76	104	84.4039	0.944065	-0.0830419	0.982019	1	down	no
cgr-miR-132-3p	420	410	1164	637.083	232	278	135	185.983	3.4255	1.77631	0.00779047	0.13919	up	no
cgr-miR-652-3p	321	204	879	437.226	971	874	730	746.893	0.585393	-0.772522	0.321139	0.740344	down	no
cgr-miR-181a-5p	33885	78348	198462	92534.1	128325	112177	116088	103906	0.890554	-0.167225	0.984694	1	down	no
cgr-miR-1839-5p	953	1250	1604	1371.46	1748	1242	2782	1709.97	0.802039	-0.318256	0.560015	0.85275	down	no
cgr-miR-10b-5p	60463	195239	379623	194432	342769	170469	205883	207676	0.936228	-0.0950677	0.988685	1	down	no
cgr-miR-410-3p	60	353	453	277.789	162	170	92	122.216	2.27294	1.18456	0.138567	0.519099	up	no
cgr-miR-708	444	1270	6144	2045.88	6074	6697	5216	5229.8	0.391197	-1.35403	0.136399	0.519099	down	no
cgr-miR-374-5p	945	541	3863	1523.17	4308	5586	4409	4172.52	0.365047	-1.45384	0.0749512	0.378755	down	no
cgr-miR-320a	262	341	890	468.1	1182	1510	2674	1597.94	0.292939	-1.77133	0.0230882	0.251972	down	no
cgr-miR-154-3p	4	12	36	14.7002	10	8	6	6.92751	2.12201	1.08543	0.168195	0.58497	up	no
cgr-miR-196a-5p	2	5	5	4.24615	1	2	11	4.30247	0.98691	-0.0190092	1	1	down	no
cgr-miR-148b-3p	1492	7248	2478	4438.76	1811	2780	1732	1840.14	2.41219	1.27034	0.409558	0.762119	up	no
cgr-miR-628	9	6	17	10.8106	4	6	4	4.07877	2.65045	1.40624	0.185807	0.599956	up	no
cgr-miR-455-5p	247	253	6319	1536.86	574	768	338	484.47	3.17226	1.66551	0.253643	0.654595	up	no
cgr-miR-29c-3p	16786	10693	8358	15152.1	36645	53213	15391	30190.4	0.501883	-0.994576	0.0757175	0.378755	down	no
cgr-miR-22-3p	176386	187919	556744	288332	428282	735123	329533	432389	0.666835	-0.584599	0.401987	0.762119	down	no
cgr-miR-181a-3p	471	523	3889	1272.46	818	658	632	612.027	2.07909	1.05595	0.131111	0.519099	up	no
cgr-miR-214-3p	669	2032	18351	5001.44	1665	2898	2121	1956.15	2.55678	1.35433	0.210944	0.641337	up	no
cgr-miR-17-5p	2652	3561	7731	4523.3	4222	4694	5423	4210.6	1.07427	0.10335	0.818663	0.986738	up	no
cgr-miR-15a-3p	2	0	7	2.48483	8	2	1	3.08336	0.805885	-0.311355	1	1	down	no
cgr-miR-369-5p	10	27	140	45.7148	49	37	28	32.8724	1.39067	0.475785	0.328991	0.740921	up	no
cgr-miR-93-3p	282	144	859	386.631	858	855	613	673.709	0.573884	-0.80117	0.331873	0.741182	down	no
cgr-miR-196b	36	19	15	30.1868	6	7	4	4.91499	6.14179	2.61866	0.0865544	0.419852	up	no
cgr-miR-128-3p	4742	3118	18212	7577.65	14394	24435	14940	15667.1	0.483668	-1.04791	0.182888	0.599956	down	no
cgr-miR-615-3p	1	6	35	10.3174	56	30	44	37.8007	0.272941	-1.87334	0.0877302	0.419852	down	no
cgr-miR-25-5p	149	58	404	186.187	194	164	213	167.247	1.11324	0.154768	0.671741	0.91305	up	no
cgr-miR-140-3p	7835	9236	16363	11475.4	9726	7307	9439	7732.46	1.48406	0.569546	0.403964	0.762119	up	no
cgr-miR-369-3p	30	57	184	78.2562	98	64	43	58.7873	1.33118	0.4127	0.410563	0.762119	up	no
cgr-miR-542-3p	113	391	585	349.159	60	46	24	37.2229	9.3802	3.22962	6.49364e-05	0.00348059	up	yes
cgr-miR-28-3p	5064	5415	11629	7392.28	8940	7031	8839	7249.16	1.01974	0.0282067	0.969067	1	up	no
cgr-miR-130b-3p	91	72	149	109.53	11	10	42	19.0773	5.74139	2.5214	0.000865373	0.0257689	up	yes
cgr-miR-497-5p	1030	1070	10324	3124.25	5259	9023	5826	5866.93	0.532518	-0.909097	0.440304	0.767663	down	no
cgr-miR-326	402	127	306	328.53	323	297	193	234.612	1.40031	0.485747	0.776251	0.958688	up	no
cgr-miR-328	1568	1326	3172	2048.54	4309	6552	4403	4448.83	0.460467	-1.11883	0.0957004	0.434707	down	no
cgr-miR-542-5p	29	66	410	128.051	63	35	24	34.8811	3.67108	1.8762	0.0758899	0.378755	up	no
cgr-miR-215-3p	20	8	8	15.5919	16	15	16	13.7259	1.13595	0.183897	0.867768	1	up	no
cgr-let-7d-5p	24606	16642	64869	33436.1	47894	76392	81400	60663.8	0.551172	-0.859427	0.223499	0.641337	down	no
cgr-miR-872-3p	727	1049	2841	1419.81	2160	1966	2112	1820.95	0.77971	-0.35899	0.724751	0.94748	down	no
cgr-miR-200b	67796	71299	35412	73748.5	89640	88043	97354	80472.8	0.916441	-0.125887	0.458549	0.782746	down	no
cgr-miR-200c	65261	34498	33662	56075.1	53019	45550	45443	41909.7	1.338	0.420078	0.904363	1	up	no
cgr-miR-331-5p	5	9	68	20.4919	20	21	23	18.7463	1.09312	0.128448	0.530624	0.837296	up	no
cgr-miR-298-5p	154	278	832	372.264	386	330	409	329.185	1.13086	0.177425	0.595727	0.872675	up	no
cgr-miR-151-5p	40322	39955	65934	52012.4	66163	75059	77090	63937.9	0.813484	-0.297814	0.534753	0.837296	down	no
cgr-miR-139-5p	797	668	1828	1082.94	1897	2496	1070	1574.22	0.687924	-0.539679	0.44112	0.767663	down	no
cgr-miR-103-3p	10750	16646	21468	17269.2	21896	23969	23377	20238.8	0.853273	-0.228921	0.622921	0.879255	down	no
cgr-miR-29b-5p	20	14	40	24.7695	19	60	45	36.5977	0.676804	-0.563191	0.495277	0.819347	down	no
cgr-miR-301a-3p	1026	2073	3095	2073.38	2034	3069	2737	2299.9	0.90151	-0.149585	0.829212	0.986738	down	no
cgr-miR-34a	4345	8413	5872	7135.89	5062	3110	2785	3157.22	2.26018	1.17644	0.139459	0.519099	up	no
cgr-miR-149-5p	667	948	5083	1804.91	8486	13953	6412	8354.24	0.216047	-2.21058	0.00515757	0.106325	down	no
cgr-miR-384-3p	89	157	441	205.369	659	671	509	533.551	0.38491	-1.37741	0.0742207	0.378755	down	no
cgr-miR-30e-3p	2591	4002	3305	3774.05	4295	3174	3153	3080.79	1.22503	0.292812	0.887874	1	up	no
cgr-miR-3072-3p	1	15	12	9.50394	15	3	7	7.17423	1.32473	0.405702	0.775947	0.958688	up	no
cgr-miR-29b-3p	5295	5942	4372	6251.96	8655	9474	4677	6567.41	0.951968	-0.0710154	0.587591	0.870024	down	no
cgr-miR-378-3p	54633	68833	124143	84004.9	249243	300515	185405	213011	0.394369	-1.34238	0.0283341	0.27022	down	no
cgr-miR-1271	9	2	28	11.3318	25	40	17	23.7004	0.478128	-1.06453	0.318652	0.740344	down	no
cgr-miR-106b-3p	1846	1122	4443	2366.51	3006	2442	3284	2557.8	0.925212	-0.112144	0.946427	1	down	no
cgr-miR-2424	71	57	50	72.2106	84	37	36	44.9827	1.6053	0.682841	0.607183	0.879255	up	no
cgr-miR-146a	9822	25253	6184	17383.6	6983	2924	8492	5421.95	3.20615	1.68084	0.243842	0.654595	up	no
cgr-miR-1306-5p	6	21	92	31.1568	70	130	61	75.7458	0.411334	-1.28162	0.206445	0.641337	down	no
cgr-miR-325-5p	14	23	47	26.9744	40	46	43	37.7017	0.715469	-0.483038	0.595894	0.872675	down	no
cgr-miR-384-5p	21	170	70	99.2206	112	137	140	114.076	0.869775	-0.201286	0.683792	0.91928	down	no
cgr-miR-1	9256	135832	26748	69345.9	171240	172967	98309	127584	0.54353	-0.879569	0.200933	0.641073	down	no
cgr-miR-1839-3p	17	32	52	33.4819	76	61	76	62.2489	0.537871	-0.894669	0.244336	0.654595	down	no
cgr-miR-10b-3p	64	170	767	264.868	448	329	303	312.629	0.847228	-0.239177	0.91246	1	down	no
cgr-miR-27b-3p	93292	120880	316909	166444	198908	242028	254119	203949	0.816109	-0.293167	0.7435	0.947753	down	no
cgr-miR-151-3p	12366	11554	16619	14907.8	23199	19246	23056	19136.6	0.779018	-0.360271	0.431612	0.767663	down	no
cgr-miR-152-3p	9423	12449	22032	14866.9	7699	7582	7527	6655.49	2.23378	1.15949	0.0734202	0.378755	up	no
cgr-miR-125b-3p	473	1029	1674	1038.46	1775	1851	1975	1639.27	0.633491	-0.658604	0.371183	0.762119	down	no
cgr-miR-423-5p	3952	1624	7554	4326.31	6242	9025	9250	7211.87	0.599888	-0.737236	0.278942	0.685838	down	no
cgr-miR-423-3p	9553	4463	24282	11927.9	19531	22250	23297	19070.5	0.625462	-0.677007	0.365549	0.759435	down	no
cgr-miR-148b-5p	481	785	664	729.255	502	392	544	421.212	1.73132	0.791875	0.361294	0.759435	up	no
cgr-miR-1343	53	58	119	77.3877	134	240	169	158.845	0.487189	-1.03745	0.135924	0.519099	down	no
cgr-miR-322-5p	0	1	2	0.845104	5	2	0	1.94669	0.434124	-1.20382	0.626634	0.879255	down	no
cgr-miR-664-5p	14	2	7	9.63793	9	7	2	5.10998	1.8861	0.915406	0.711602	0.93485	up	no
cgr-miR-425-3p	470	405	662	558.01	706	619	902	654.841	0.85213	-0.230854	0.620411	0.879255	down	no
cgr-miR-142-5p	83259	73726	99661	96094.2	18266	17108	24077	17489.1	5.49452	2.45799	0.000285091	0.0109149	up	yes
cgr-miR-18a-3p	25	17	124	45.9406	52	68	78	58.3083	0.78789	-0.343934	0.936561	1	down	no
cgr-miR-214-5p	234	638	6405	1714.96	817	834	496	619.698	2.76742	1.46854	0.209932	0.641337	up	no
cgr-miR-19a	0	1	0	0.434403	1	0	0	0.27426	1.58391	0.66349	1	1	up	no
cgr-miR-29a-3p	169714	74776	226101	167791	394098	453815	236369	312840	0.536347	-0.898762	0.101069	0.44404	down	no
cgr-miR-30c	74144	95625	86552	98141.8	135232	134478	111781	110864	0.885242	-0.175857	0.537889	0.837296	down	no
cgr-miR-7b	2	0	1	1.25273	0	0	0	0	Inf	Inf	0.382097	0.762119	up	no
cgr-miR-382	2	9	16	8.24261	5	4	3	3.46375	2.37968	1.25077	0.216684	0.641337	up	no
cgr-miR-381	133	731	1191	631.772	1112	987	504	747.133	0.845595	-0.241961	0.825837	0.986738	down	no
cgr-miR-30b-5p	28081	31694	17136	31992.6	33414	23630	19438	22063.8	1.45001	0.53606	0.742304	0.947753	up	no
cgr-miR-342-5p	7	2	42	13.1594	10	14	6	8.65367	1.52067	0.604705	0.348873	0.759435	up	no
cgr-miR-92a-5p	735	425	3314	1250.06	952	931	809	782.878	1.59676	0.675144	0.184701	0.599956	up	no
cgr-miR-532-3p	259	281	688	398.984	416	324	316	306.495	1.30176	0.380468	0.54237	0.837296	up	no
cgr-miR-215-5p	309	411	190	379.377	449	314	376	331.502	1.14442	0.194613	0.853315	1	up	no
cgr-miR-190a	169	283	440	301.794	904	835	157	537.436	0.561544	-0.83253	0.2225	0.641337	down	no
cgr-miR-190b	287	512	135	400.436	308	81	82	133.515	2.9992	1.58458	0.255775	0.654595	up	no
cgr-miR-93-5p	6139	10177	13684	10445.9	9846	8517	11532	8770.46	1.19103	0.252208	0.755437	0.954987	up	no
cgr-miR-331-3p	22	90	160	83.4735	135	73	54	74.977	1.11332	0.154871	0.734411	0.947753	up	no
cgr-miR-186-5p	0	1	1	0.639753	6	5	4	4.3396	0.147422	-2.76197	0.0925486	0.427638	down	no
cgr-miR-192	7444	13335	8331	11401.9	11901	9239	9723	8973.95	1.27055	0.345459	0.860319	1	up	no
cgr-miR-365-5p	0	1	1	0.639753	2	0	0	0.54852	1.16633	0.221971	1	1	up	no
cgr-miR-377-3p	0	5	9	4.02017	6	7	0	3.65942	1.09858	0.135642	0.857415	1	up	no
cgr-miR-195	1926	6380	14604	6779.06	8493	9255	12388	8880.4	0.763373	-0.38954	0.746179	0.947753	down	no
cgr-miR-194	1305	2893	1581	2264.8	2775	1828	2744	2148.3	1.05423	0.0761925	0.827009	0.986738	up	no
cgr-miR-130b-5p	152	34	300	155.976	19	14	23	16.4582	9.4771	3.24445	0.00305737	0.0682813	up	no
cgr-miR-300	44	200	349	181.59	215	250	141	175.148	1.03678	0.0521108	0.817121	0.986738	up	no
cgr-miR-181d-5p	1041	1657	3324	1947.55	1277	1045	484	802.794	2.42597	1.27856	0.0631203	0.373898	up	no
cgr-miR-15b-3p	143	294	261	256.199	52	198	131	112.345	2.28047	1.18933	0.113005	0.470205	up	no
cgr-miR-155	2712	2195	6955	3801.98	1715	1403	1591	1373.39	2.76831	1.469	0.0253853	0.251972	up	no
cgr-miR-92b-5p	0	0	2	0.4107	1	2	4	2.10522	0.195087	-2.35781	0.430288	0.767663	down	no
cgr-miR-744-3p	101	80	176	123.787	172	205	204	170.184	0.72737	-0.45924	0.458063	0.782746	down	no
cgr-miR-615-5p	0	0	0	0	1	0	0	0.27426	#NAME?	#NAME?	1	1	down	no
cgr-miR-32-3p	11	22	25	20.4512	23	13	25	17.8953	1.14283	0.192605	0.903732	1	up	no
cgr-miR-20a	3460	3327	7365	4769.64	7218	5288	4901	5039.32	0.946484	-0.0793507	0.869901	1	down	no
cgr-miR-137-3p	0	8	1	3.68058	21	13	3	10.4412	0.352507	-1.50428	0.162755	0.581629	down	no
cgr-miR-702	2	2	4	2.73759	3	1	2	1.73826	1.5749	0.655263	0.744601	0.947753	up	no
cgr-miR-34b-3p	187	274	2561	742.859	71	168	155	116.458	6.37875	2.67327	0.0560137	0.358351	up	no
cgr-miR-185-3p	88	38	158	95.0375	294	262	138	199.325	0.476796	-1.06856	0.114042	0.470205	down	no
cgr-miR-152-5p	280	506	800	530.722	270	144	159	165.387	3.20897	1.68211	0.0143154	0.21314	up	no
cgr-miR-671-5p	209	237	371	288.59	529	646	337	436.716	0.660819	-0.597673	0.306392	0.721194	down	no
cgr-miR-27b-5p	414	440	1990	816.592	1171	1171	1071	994.227	0.821334	-0.283959	0.913926	1	down	no
cgr-miR-1843	66	66	192	102.661	190	191	249	185.218	0.554273	-0.851331	0.265334	0.664574	down	no
cgr-miR-23b-3p	4688	8521	21041	10477.4	15192	20731	17004	15468.2	0.677352	-0.562023	0.489906	0.819347	down	no
cgr-miR-130a-5p	0	0	0	0	0	1	0	0.287694	#NAME?	#NAME?	1	1	down	no
cgr-miR-582	735	463	904	771.678	1299	1230	941	1005.5	0.767457	-0.381842	0.448249	0.775036	down	no
cgr-miR-17-3p	21	34	79	41.9899	64	112	53	66.4106	0.632276	-0.661373	0.434864	0.767663	down	no
cgr-miR-340-3p	1162	422	2589	1323.5	855	1003	779	767.572	1.72427	0.785984	0.218075	0.641337	up	no
cgr-miR-322-3p	289	695	3717	1216.54	275	288	309	255.27	4.76571	2.25269	0.0311561	0.278328	up	no
cgr-miR-107	1727	2967	4116	3038.51	6061	9341	7667	6756.25	0.449733	-1.15286	0.0739961	0.378755	down	no
cgr-miR-6092	3	6	4	4.99889	7	0	4	3.17539	1.57426	0.654674	0.770313	0.958688	up	no
cgr-miR-182	100946	127001	56331	119602	50343	32486	54182	40160.4	2.9781	1.57439	0.129685	0.519099	up	no
cgr-miR-183	7600	8273	5681	8740.47	7225	6302	5001	5364.35	1.62936	0.704306	0.516038	0.833122	up	no
cgr-miR-184	169	1523	9062	2610.98	110	54	20	51.9819	50.2287	5.65044	0.00773281	0.13919	up	no
cgr-miR-99a-3p	152	215	341	243.022	925	871	635	703.594	0.345401	-1.53365	0.0239832	0.251972	down	no
cgr-miR-379	7	132	51	71.4799	35	20	25	23.2003	3.08099	1.6234	0.398631	0.762119	up	no
cgr-miR-187	194	84	113	161.291	92	61	59	61.3009	2.63113	1.39568	0.285496	0.695573	up	no
cgr-miR-188	63	98	173	111.09	108	108	75	84.233	1.31884	0.399268	0.576216	0.867562	up	no
cgr-miR-142-3p	3481	2388	4237	3730.39	1585	1490	679	1076.5	3.4653	1.79298	0.0177423	0.25026	up	no
cgr-miR-429	27415	25176	19118	29219.4	50408	48772	39414	40228.1	0.726344	-0.461275	0.231362	0.652684	down	no
cgr-miR-33	409	632	909	675.396	1511	1113	692	951.824	0.709581	-0.494961	0.410111	0.762119	down	no
cgr-miR-181c-5p	4611	8401	9106	7934.08	3431	2873	1858	2350.74	3.37514	1.75495	0.0130621	0.20592	up	no
cgr-miR-29a-5p	4	10	37	14.0368	39	66	23	36.9035	0.380364	-1.39455	0.170252	0.58497	down	no
cgr-miR-100-3p	2	16	95	27.5061	30	60	34	36.1618	0.76064	-0.394714	0.961542	1	down	no
cgr-miR-24-3p	18606	37731	45640	35506.4	52349	43773	77428	51254.5	0.692747	-0.529599	0.358794	0.759435	down	no
cgr-let-7g-3p	55	66	66	71.0267	117	134	53	87.2757	0.81382	-0.297218	0.481294	0.811237	down	no
cgr-miR-598	103	162	156	156.348	386	196	135	204.628	0.764061	-0.388241	0.399206	0.762119	down	no
cgr-miR-504	43	231	339	192.48	1091	1778	1387	1246.11	0.154465	-2.69465	0.0004737	0.0158689	down	yes
cgr-miR-425-5p	2136	1937	4769	2939.36	4603	5143	5401	4437.36	0.662411	-0.594201	0.382328	0.762119	down	no
cgr-miR-874	51	121	213	123.011	401	447	226	309.517	0.397428	-1.33124	0.0614576	0.373898	down	no
cgr-miR-503	13	20	203	57.1821	19	35	11	18.733	3.05248	1.60998	0.162769	0.581629	up	no
cgr-let-7g-5p	154999	213915	67270	187911	185538	63271	97148	99582.4	1.88699	0.916086	0.523688	0.835408	up	no
cgr-miR-193b-3p	197	970	433	613.455	2008	2011	888	1408	0.435692	-1.19862	0.0468752	0.339379	down	no
cgr-miR-99a-5p	22022	25770	31265	29147.6	87175	59935	80061	66282.1	0.43975	-1.18524	0.0372405	0.293543	down	no
cgr-miR-24-5p	8301	8546	26484	13498.1	30530	27058	22665	23272	0.580014	-0.78584	0.271096	0.67272	down	no
cgr-miR-10a-3p	11	5	0	7.93262	7	1	4	3.46309	2.29062	1.19574	0.710732	0.93485	up	no
cgr-miR-22-5p	495	317	2157	839.873	1675	3654	977	1817.29	0.462157	-1.11355	0.299601	0.718645	down	no
cgr-miR-455-3p	238	950	4685	1499.39	493	861	569	561.519	2.67023	1.41697	0.113706	0.470205	up	no
cgr-miR-101b-5p	6	1	7	5.014	5	8	3	4.61453	1.08657	0.119779	1	1	up	no
cgr-miR-652-5p	1	18	7	9.7804	3	6	0	2.54894	3.83704	1.94	0.375801	0.762119	up	no
cgr-miR-206	462	10243	3048	5317.45	5122	7837	4433	5050.9	1.05277	0.0741923	0.922824	1	up	no
cgr-miR-205	27271	105115	854649	235446	629098	867697	1193817	796898	0.295453	-1.759	0.0725703	0.378755	down	no
cgr-miR-204	134	510	5309	1381.92	2094	3717	3526	2750.44	0.502437	-0.992986	0.568855	0.861318	down	no
cgr-miR-23a-5p	10	2	27	11.6502	19	29	20	19.8319	0.587446	-0.767472	0.502408	0.821009	down	no
cgr-miR-134	9	26	82	32.8464	19	11	13	12.4562	2.63696	1.39887	0.0493872	0.339379	up	no
cgr-miR-409-3p	156	271	710	345.218	253	173	166	171.265	2.01569	1.01128	0.0917472	0.427638	up	no
cgr-miR-210-5p	53	44	467	142.768	251	480	486	359.484	0.397147	-1.33226	0.175022	0.586324	down	no
cgr-miR-15b-5p	3135	4505	5704	4770.08	3512	3855	4846	3593.38	1.32746	0.408669	0.624401	0.879255	up	no
cgr-miR-499-3p	0	0	0	0	11	5	1	4.76922	#NAME?	#NAME?	0.025007	0.251972	down	no
cgr-miR-122	8	6	2	7.20665	3	1	5	2.67994	2.68911	1.42713	0.406322	0.762119	up	no
cgr-miR-199a-5p	7938	26630	151491	46833.9	29357	21657	22667	21397	2.1888	1.13014	0.169246	0.58497	up	no
cgr-miR-181b-5p	4349	5528	31484	11144.2	13933	12856	13590	11785.7	0.94557	-0.0807445	0.7295	0.947753	down	no
cgr-miR-505-5p	137	18	338	148.973	146	245	354	221.645	0.672126	-0.573197	0.582429	0.868112	down	no
cgr-miR-632	0	0	5	1.02675	1	2	2	1.47743	0.694956	-0.525006	1	1	down	no
cgr-miR-361	197	294	449	323.084	631	1058	647	680.527	0.474756	-1.07474	0.106282	0.459411	down	no
cgr-miR-362	862	843	897	1001.82	1092	908	817	817.168	1.22597	0.293922	0.905878	1	up	no
cgr-miR-31-3p	57	220	968	324.198	124	40	15	50.2244	6.45499	2.69042	0.0235397	0.251972	up	no
cgr-miR-221-3p	15466	12286	13274	16162.3	28839	20906	27753	22635.4	0.714029	-0.485946	0.255812	0.654595	down	no
cgr-miR-486-5p	21904	17912	17983	22944.8	37850	39146	35704	32850	0.69847	-0.517729	0.224947	0.641337	down	no
cgr-miR-34c-3p	25	94	225	100.13	8	22	25	16.3707	6.11643	2.61269	0.00108517	0.0290826	up	yes
cgr-miR-1306-3p	9	4	30	12.6113	36	34	27	28.1301	0.448323	-1.15739	0.253383	0.654595	down	no
cgr-miR-350-3p	489	591	2224	969.516	1880	1732	931	1306.13	0.742282	-0.42996	0.697211	0.925012	down	no
cgr-miR-301a-5p	81	32	164	89.9973	132	126	155	121.105	0.743134	-0.428306	0.583061	0.868112	down	no
cgr-miR-210-3p	2115	4550	6425	4403.52	10054	10088	20383	12057.7	0.365202	-1.45323	0.0405172	0.310246	down	no
cgr-miR-149-3p	0	1	9	2.28256	2	14	4	5.8318	0.391398	-1.35329	0.618687	0.879255	down	no
cgr-miR-23b-5p	60	9	284	93.6506	39	78	87	60.4449	1.54935	0.631666	0.32321	0.740344	up	no
cgr-miR-31-5p	17547	29990	225400	68502.9	14169	7813	4791	7637.6	8.96916	3.16497	0.0250448	0.251972	up	no
cgr-miR-25-3p	25066	21919	39613	30783.1	26810	25702	28796	23786.1	1.29416	0.37202	0.649146	0.896759	up	no
cgr-miR-30e-5p	58806	142488	44922	101918	91433	38892	62793	55975.7	1.82076	0.864539	0.54721	0.838012	up	no
cgr-miR-296	21	13	185	54.6345	83	56	55	56.1385	0.973209	-0.039178	0.674567	0.91305	down	no
cgr-miR-154-5p	6	55	35	34.2216	97	26	15	38.7917	0.882189	-0.18084	0.8042	0.984135	down	no
cgr-miR-1949	21	5	27	18.714	3	5	8	4.77239	3.9213	1.97133	0.0763163	0.378755	up	no
cgr-miR-212	35	44	73	52.4335	20	21	23	18.7463	2.797	1.48388	0.0641766	0.373898	up	no
cgr-miR-412-3p	0	0	2	0.4107	0	1	0	0.287694	1.42756	0.513553	0.907731	1	up	no
cgr-miR-126	79301	54045	161279	98125.2	152420	145052	79665	108540	0.904051	-0.145525	0.786727	0.967169	down	no
cgr-miR-34c-5p	6686	14689	39375	17968	1972	1560	2126	1656.98	10.8438	3.4388	1.32868e-07	1.18695e-05	up	yes
cgr-miR-30a-5p	248525	454251	96563	347308	230500	102063	158727	142403	2.43891	1.28623	0.360544	0.759435	up	no
cgr-miR-484	3418	3777	7599	4991.17	7401	8285	8476	7073.9	0.705576	-0.503126	0.428159	0.767663	down	no
cgr-miR-146b-5p	14863	46479	8350	29688.9	3166	1219	1104	1565.54	18.964	4.24519	0.0325428	0.281338	up	no
cgr-miR-653	3	6	72	18.9627	113	407	124	187.005	0.101402	-3.30184	0.0469121	0.339379	down	no
cgr-miR-196c	0	0	3	0.616051	0	0	0	0	Inf	Inf	0.437094	0.767663	up	no
cgr-miR-191-5p	234	145	356	258.637	258	305	338	264.601	0.977458	-0.0328929	0.882874	1	down	no
cgr-miR-222-5p	61	40	131	76.2222	43	80	115	70.9063	1.07497	0.104296	0.8321	0.986738	up	no
cgr-miR-100-5p	3029	3915	15611	6492.67	19686	12598	14951	13716.5	0.473349	-1.07902	0.17292	0.586324	down	no
cgr-miR-342-3p	292	466	706	500.327	368	206	199	222.657	2.24707	1.16805	0.0975689	0.435808	up	no
cgr-miR-181c-3p	229	413	703	443.695	208	155	82	127.378	3.4833	1.80045	0.00841913	0.14102	up	no
cgr-miR-497-3p	1	4	45	11.5021	36	58	14	30.9541	0.371585	-1.42824	0.362973	0.759435	down	no
cgr-miR-671-3p	279	228	460	339.615	304	432	361	320.974	1.05808	0.0814431	0.987975	1	up	no
cgr-miR-132-5p	105	51	403	159.898	80	81	55	62.5081	2.55804	1.35504	0.033781	0.282393	up	no
cgr-miR-34b-5p	214	539	2070	771.288	110	173	65	100.343	7.68654	2.94234	0.00189943	0.046277	up	yes
cgr-miR-744-5p	2540	2969	7542	4168.67	5298	4344	8420	5345.75	0.77981	-0.358805	0.671937	0.91305	down	no
cgr-miR-532-5p	3685	5363	7519	5803.53	3899	3908	4116	3485.63	1.66499	0.735513	0.306777	0.721194	up	no
cgr-miR-410-5p	0	0	2	0.4107	0	0	1	0.313893	1.30841	0.387814	0.90848	1	up	no
cgr-miR-98	1719	3311	3059	2966.7	4836	1723	4121	3115.57	0.952218	-0.0706369	0.759039	0.955035	down	no
cgr-miR-27a-3p	31118	34517	92788	50344.6	85146	122971	90648	87183.9	0.577453	-0.792226	0.245089	0.654595	down	no
cgr-miR-16-3p	27	25	151	56.0076	59	55	15	36.7129	1.52556	0.609337	0.259814	0.656888	up	no
cgr-miR-29c-5p	80	91	85	98.8808	315	315	132	218.449	0.452649	-1.14354	0.0483238	0.339379	down	no
cgr-miR-340-5p	11142	5779	16048	11640.8	6128	4500	4111	4265.7	2.72894	1.44834	0.0347723	0.282393	up	no
cgr-miR-21-3p	721	1184	2399	1384.55	139	90	56	81.5926	16.9691	4.08484	6.01416e-08	8.05897e-06	up	yes
cgr-miR-15a-5p	5117	5916	10051	7313.63	7420	9874	6811	7013.62	1.04278	0.0604287	0.998938	1	up	no
cgr-miR-10a-5p	5524	5706	158	5404.02	4581	532	960	1710.78	3.15881	1.65938	0.373236	0.762119	up	no
cgr-miR-499-5p	32	31	104	51.581	945	550	401	543.278	0.094944	-3.39678	1.05873e-05	0.000709348	down	yes
cgr-miR-27a-5p	108	236	526	267.092	151	81	124	103.639	2.57713	1.36577	0.0292402	0.27022	up	no
cgr-miR-21-5p	506158	791367	1379827	892191	110081	72994	55169	68507.9	13.0232	3.70301	1.35719e-08	3.63728e-06	up	yes
cgr-miR-18a-5p	163	274	462	299.26	244	257	160	191.08	1.56615	0.647226	0.341943	0.757361	up	no
cgr-miR-374-3p	62	81	283	125.77	139	168	166	138.561	0.907685	-0.139737	0.959779	1	down	no
cgr-miR-664-3p	434	507	569	564.369	995	809	540	675.135	0.835934	-0.258538	0.523038	0.835408	down	no
cgr-miR-23a-3p	9190	16984	30438	18441.1	30639	38908	37768	31451.7	0.586329	-0.770217	0.247964	0.654595	down	no
cgr-miR-128-5p	11	9	25	14.804	17	14	7	10.8874	1.35974	0.443329	0.646881	0.896759	up	no
cgr-miR-496	2	13	77	22.5066	11	31	21	18.5271	1.21479	0.28071	0.493937	0.819347	up	no
cgr-miR-181b-3p	7	5	43	14.6679	5	9	1	4.27444	3.43154	1.77886	0.0561594	0.358351	up	no
cgr-miR-350-5p	171	155	715	303.709	370	387	210	278.731	1.08961	0.123816	0.661339	0.908917	up	no
cgr-miR-28-5p	4120	6410	15294	8082.76	8405	11607	8562	8331.97	0.97009	-0.0438092	0.946203	1	down	no
cgr-miR-674	824	692	3386	1427.44	1170	1137	1461	1106.59	1.28995	0.367315	0.41234	0.762119	up	no
cgr-miR-1956	3	0	2	1.98177	2	9	6	5.02112	0.394688	-1.34122	0.254419	0.654595	down	no
cgr-miR-344	16	31	11	24.1044	28	43	33	30.4086	0.792685	-0.335181	0.436174	0.767663	down	no
cgr-miR-345	21	18	13	21.4863	31	40	10	23.1487	0.928186	-0.107515	0.611261	0.879255	down	no
cgr-miR-181d-3p	0	0	1	0.20535	0	0	0	0	Inf	Inf	0.936736	1	up	no
cgr-let-7f	346065	334212	460747	421028	376327	313570	533988	361039	1.16616	0.221765	0.877658	1	up	no
cgr-let-7d-3p	3644	1073	10512	4533.09	5859	17112	12907	10581.3	0.428405	-1.22295	0.133031	0.519099	down	no
cgr-let-7a	262711	256534	332605	317319	337596	259354	380607	286673	1.1069	0.146526	0.993617	1	up	no
cgr-let-7b	105388	66846	191560	123566	171736	228025	298756	206479	0.598442	-0.740716	0.224145	0.641337	down	no
cgr-let-7c	88	66	465	170.243	192	215	159	164.421	1.03541	0.0502031	0.642215	0.896425	up	no
cgr-miR-26b-5p	61795	115598	43928	91598.3	54720	71698	57702	53746.8	1.70425	0.769141	0.53872	0.837296	up	no
cgr-miR-221-5p	789	650	824	864.763	1196	1079	1628	1149.45	0.752325	-0.410572	0.398838	0.762119	down	no
cgr-miR-486-3p	42	59	168	82.1237	503	826	650	579.618	0.141686	-2.81923	0.000232534	0.0103865	down	yes
cgr-miR-30b-3p	154	120	150	163.579	130	123	90	99.2905	1.64748	0.720263	0.462937	0.785235	up	no
cgr-miR-450b-5p	0	1	1	0.639753	0	0	0	0	Inf	Inf	0.440487	0.767663	up	no
cgr-miR-139-3p	29	39	58	44.0391	38	70	36	41.8606	1.05204	0.0731922	1	1	up	no
cgr-miR-103-5p	1	2	3	2.00855	9	4	0	3.61912	0.554983	-0.849484	0.543617	0.837296	down	no
cgr-miR-450a	1	5	27	8.24016	8	4	3	4.28653	1.92234	0.942861	0.256465	0.654595	up	no
cgr-miR-298-3p	8	4	21	10.2395	45	41	33	34.4956	0.296835	-1.75227	0.0549657	0.358351	down	no
cgr-miR-185-5p	1546	1602	1771	1869.22	2053	1408	2275	1682.23	1.11115	0.152054	0.971023	1	up	no
cgr-miR-377-5p	1	1	10	3.0116	4	1	4	2.64031	1.14062	0.189824	0.68603	0.91928	up	no
